# Supplementary material for: Three-Component Suzuki–Knoevenagel Synthesis of Merocyanine Libraries and Correlation Analyses of Their Oxidation Potentials and Optical Band Gaps
Source: Molecules. 2021 Aug 25;26(17):5149. doi: 10.3390/molecules26175149 (PMC8433686; doi:10.3390/molecules26175149)
Supplement: Supplementary file 1 [file molecules-26-05149-s001.zip]

Archive with 1 entries (1 files):
- molecules-1323319-supplementary.pdf
